# Supplementary material for: Effects of fecal microbiota transplantation in metabolic syndrome: A meta-analysis of randomized controlled trials
Source: PLoS One. 2023 Jul 20;18(7):e0288718. doi: 10.1371/journal.pone.0288718 (PMC10358997; doi:10.1371/journal.pone.0288718)
Supplement: S2 Table — (XLSX) [file pone.0288718.s003.xlsx]

## Sheet: Hoja1
		Short-term effects										Long-term effects
		FMT			Placebo							FMT			Placebo
Weight	study	mean	sd	total	mean	sd	total			weight	study	mean	sd	total	mean	sd	total
	Allegretti (2019) [28]	113.8	22.8	11	110.1	19.1	11				Allegretti (2019) [28]	113.7	23.2	11	110.6	18.9	9
	Kootte (2017) [29]	113.7	15.1	26	121.4	14.1	12				Yu (2020) [35]	111	27	11	111	19	12
	Mocanu (2021) [31]	129.7	23.3	29	125.4	28.3	32			BMI	study	mean	sd	total	mean	sd	total
	Vrieze (2012) [34]	122	6	9	113	7	9				Leong (2020) [30]	3.51	1.01	37	3.3	0.68	41
	Yu (2020) [35]	114	26	10	111	20	12				Su (2022) [33]	23	4.1	5	23.4	2.1	7
BMI	study	mean	sd	total	mean	sd	total			Fasting glucose (mmol/l)	study	mean	sd	total	mean	sd	total
	Allegretti (2019) [28]	41.6	5	11	40.4	4.6	11				Leong (2020) [30]	5.46	0.4	36	5.4	0.48	40
	Kootte (2017) [29]	34	2.6	26	36.8	7.5	12				Su (2022) [33]	6.6	0.8	5	7.4	2.7	7
	Smits (2018) [32]	33.9	3.9	10	33.8	4	10				Yu (2020) [35]	5.1	0.6	11	5.1	0.6	12
	Su (2022) [33]	23.6	4.5	5	24.6	2.5	8			HbA1C	study	mean	sd	total	mean	sd	total
	Vrieze (2012) [34]	35.6	1.4	9	35.7	1.6	9				Allegretti (2019) [28]	38	4	11	37	3	9
Fasting glucose (mmol/l)	study	mean	sd	total	mean	sd	total				Groot (2020) [36]	48.5	12.9	10	45	6.9	10
	Allegretti (2019) [28]	5.3	0.7	11	5.3	0.3	11				Leong (2020) [30]	38.8	3.7	35	39.5	3.7	39
	Kootte (2017) [29]	5.7	0.4	26	6	0.3	12				Su (2022) [33]	6.2	0.7	5	6.6	1.5	7
	Leong (2020) [30]	5.2	0.48	39	5.28	0.56	43				Yu (2020) [35]	5.4	0.4	11	5.5	0.3	12
	Mocanu (2021) [31]	5.4	0.7	29	5.76	1.4	32			HOMA-IR	study	mean	sd	total	mean	sd	total
	Smits (2018) [32]	5.8	0.5	10	6.18	0.9	10				Mocanu (2021) [31]	2.92	1.08	25	3.54	1.76	29
	Su (2022) [33]	5.8	0.9	5	6.7	1.4	8				Yu (2020) [35]	4.7	2	11	4.8	1.7	12
	Vrieze (2012) [34]	5.7	0.2	9	5.7	0.2	9			Insulin, pmol/l	study	mean	sd	total	mean	sd	total
	Yu (2020) [35]	4.8	0.7	10	4.8	0.4	12				Groot (2020) [36]	0.37	0.18	10	0.41	0.1	10
HbA1C	study	mean	sd	total	mean	sd	total				Leong (2020) [30]	37.3	25	36	31.7	17.5	40
	Allegretti (2019) [28]	37.7	4.1	11	37.2	4.2	11			Cholesterol (mmol/l)	study	mean	sd	total	mean	sd	total
	Kootte (2017) [29]	37.9	1.8	26	41.4	3.4	12				Leong (2020) [30]	4.21	0.84	36	4.23	0.83	40
	Leong (2020) [30]	36.1	3.7	39	36.1	4.2	43				Mocanu (2021) [31]	4.65	0.99	26	4.63	1.13	29
	Mocanu (2021) [31]	5.73	0.36	28	5.82	0.43	29				Su (2022) [33]	4.56	0.92	5	4.54	0.75	7
	Smits (2018) [32]	36.9	5.1	10	38.7	3.6	10				Yu (2020) [35]	5.2	1	11	5.2	0.7	12
	Su (2022) [33]	5.9	1	5	7.6	1.6	8			LDL (mmol/l)	study	mean	sd	total	mean	sd	total
	Vrieze (2012) [34]	38	1.2	9	39	3	9				Allegretti (2019) [28]	2.9	1.2	11	2.8	0.5	11
	Yu (2020) [35]	5.5	0.4	10	5.5	0.3	12				Leong (2020) [30]	2.62	0.79	36	2.74	0.7	40
HOMA-IR	study	mean	sd	total	mean	sd	total				Mocanu (2021) [31]	2.83	0.98	26	2.75	0.99	27
	Allegretti (2019) [28]	3.7	1.8	11	3.2	2.7	11				Su (2022) [33]	2.8	0.55	5	2.52	0.85	7
	Kootte (2017) [29]	5.2	1.6	26	4.6	3.35	12				Yu (2020) [35]	2.9	0.9	11	3.2	0.7	12
	Leong (2020) [30]	7.14	4.03	39	7.6	4.82	43			HDL (mmol/l)	study	mean	sd	total	mean	sd	total
	Mocanu (2021) [31]	3.2	2.38	29	3.6	1.8	30				Allegretti (2019) [28]	3	0.7	11	2.7	0.6	9
	Yu (2020) [35]	3.9	1.4	10	3.4	1.3	12				Leong (2020) [30]	1.24	0.26	36	1.17	0.24	40
Insulin, pmol/l	study	mean	sd	total	mean	sd	total				Mocanu (2021) [31]	1.16	0.33	26	1.18	0.26	29
	Kootte (2017) [29]	103.1	11.3	26	129	22.6	12				Su (2022) [33]	1.05	0.24	5	1.34	0.42	7
	Leong (2020) [30]	211.8	111.1	39	222.2	136.1	43				Yu (2020) [35]	1.3	0.3	11	1.1	0.4	12
	Mocanu (2021) [31]	178.4	146.8	29	198.2	101.1	30			Triglycerides (mmol/l)	study	mean	sd	total	mean	sd	total
Cholesterol (mmol/l)	study	mean	sd	total	mean	sd	total				Allegretti (2019) [28]	6.7	3.4	11	7.1	2.6	9
	Kootte (2017) [29]	5.4	0.4	26	5.3	0.2	12				Leong (2020) [30]	1.37	0.9	36	1.31	0.66	40
	Leong (2020) [30]	4.44	0.87	39	4.42	0.86	43				Mocanu (2021) [31]	1.46	0.49	26	1.74	1.12	29
	Mocanu (2021) [31]	4.6	1	29	4.4	0.95	32				Su (2022) [33]	1.55	0.62	5	1.11	0.26	7
	Smits (2018) [32]	5.3	0.9	10	5.3	0.8	10				Yu (2020) [35]	1.6	0.3	11	1.6	0.5	12
	Su (2022) [33]	4.36	0.65	5	4.21	0.57	8
	Vrieze (2012) [34]	4.6	0.4	9	4.8	0.2	9
	Yu (2020) [35]	5.2	0.8	10	5.1	1.1	12
LDL (mmol/l)	study	mean	sd	total	mean	sd	total
	Allegretti (2019) [28]	2.9	1.2	11	2.8	0.5	11
	Kootte (2017) [29]	3.8	1.1	26	3.6	0.8	12
	Leong (2020) [30]	2.73	0.77	39	2.74	0.72	43
	Mocanu (2021) [31]	2.78	0.92	29	2.53	0.83	31
	Smits (2018) [32]	3.5	0.7	10	3.1	1.3	10
	Su (2022) [33]	2.84	0.72	5	2.09	0.44	8
	Vrieze (2012) [34]	3	0.3	9	2.9	0.2	9
	Yu (2020) [35]	3	0.9	10	3.3	1.2	12
HDL (mmol/l)	study	mean	sd	total	mean	sd	total
	Allegretti (2019) [28]	1.4	0.3	11	1.2	0.3	11
	Kootte (2017) [29]	1.1	0.1	26	1	0.1	12
	Leong (2020) [30]	1.26	0.3	39	1.22	0.25	43
	Mocanu (2021) [31]	1.13	0.27	29	1.17	0.35	32
	Smits (2018) [32]	1.1	0.2	10	1.2	0.2	10
	Su (2022) [33]	1.14	0.27	5	1.21	0.26	8
	Vrieze (2012) [34]	1	0.1	9	0.9	0.1	9
	Yu (2020) [35]	1.3	0.5	10	1.1	0.3	12
Triglycerides (mmol/l)	study	mean	sd	total	mean	sd	total
	Allegretti (2019) [28]	2.7	0.9	11	3.4	1.6	11
	Kootte (2017) [29]	1.6	0.6	26	1.3	0.6	12
	Leong (2020) [30]	1.39	0.77	39	1.33	0.77	43
	Mocanu (2021) [31]	1.54	0.53	29	1.77	0.86	32
	Smits (2018) [32]	1.28	0.18	10	1.31	0.16	10
	Su (2022) [33]	1.16	0.18	5	1.14	0.27	8
	Vrieze (2012) [34]	1.5	0.4	9	1.8	0.4	9
	Yu (2020) [35]	1.8	0.9	10	1.5	0.8	12
