# Supplementary material for: Effects of fecal microbiota transplantation in metabolic syndrome: A meta-analysis of randomized controlled trials
Source: PLoS One. 2023 Jul 20;18(7):e0288718. doi: 10.1371/journal.pone.0288718 (PMC10358997; doi:10.1371/journal.pone.0288718)
Supplement: S3 Table — (XLSX) [file pone.0288718.s004.xlsx]

## Sheet: Hoja1
		Short-term effects
Outcome	study design	Studies	Participants	Risk of bias	Inconsistency	Indirectness	Imprecision	Publication bias	Quality of the evidence	GRADE	Importance
Weight	RCT	5	161	serious	serious	not serious	serious	none	⊕⊝⊝⊝	very low	IMPORTANT
BMI	RCT	5	111	serious	not serious	not serious	serious	none	⊕⊕⊝⊝	low	IMPORTANT
Fasting glucose	RCT	8	276	serious	not serious	not serious	not serious	none	⊕⊕⊕⊝	moderate	IMPORTANT
HbA1C	RCT	8	272	serious	not serious	not serious	not serious	none	⊕⊕⊕⊝	moderate	IMPORTANT
HOMA-IR	RCT	5	223	serious	not serious	not serious	serious	none	⊕⊕⊝⊝	low	IMPORTANT
Insulin	RCT	3	179	serious	not serious	not serious	not serious	none	⊕⊕⊕⊝	moderate	IMPORTANT
Cholesterol	RCT	7	254	serious	not serious	not serious	serious	none	⊕⊕⊝⊝	low	IMPORTANT
LDLc	RCT	8	278	serious	not serious	not serious	serious	none	⊕⊕⊝⊝	low	IMPORTANT
HDLc	RCT	8	278	serious	not serious	not serious	not serious	none	⊕⊕⊕⊝	moderate	IMPORTANT
Triglycerides	RCT	8	276	serious	not serious	not serious	serious	none	⊕⊕⊝⊝	low	IMPORTANT
		Long-term effects
Outcome	study design	Studies	Participants	Risk of bias	Inconsistency	Indirectness	Imprecision	Publication bias	Quality of the evidence	GRADE	Importance
Weight	RCT	2	43	serious	not serious	not serious	serious	none	⊕⊕⊝⊝	low	IMPORTANT
BMI	RCT	2	90	serious	not serious	not serious	serious	none	⊕⊕⊝⊝	low	IMPORTANT
Fasting glucose	RCT	3	111	serious	not serious	not serious	serious	none	⊕⊕⊝⊝	low	IMPORTANT
HbA1C	RCT	5	149	serious	not serious	not serious	serious	none	⊕⊕⊝⊝	low	IMPORTANT
HOMA-IR	RCT	2	77	serious	not serious	not serious	serious	none	⊕⊕⊝⊝	low	IMPORTANT
Insulin	RCT	2	96	serious	not serious	not serious	serious	none	⊕⊕⊝⊝	low	IMPORTANT
Cholesterol	RCT	4	166	serious	not serious	not serious	serious	none	⊕⊕⊝⊝	low	IMPORTANT
LDLc	RCT	5	186	serious	not serious	not serious	serious	none	⊕⊕⊝⊝	low	IMPORTANT
HDLc	RCT	5	186	serious	not serious	not serious	serious	none	⊕⊕⊝⊝	low	IMPORTANT
Triglycerides	RCT	5	186	serious	not serious	not serious	serious	none	⊕⊕⊝⊝	low	IMPORTANT
